# Supplementary material for: A Mixture of Pure, Isolated Polyphenols Worsens the Insulin Resistance and Induces Kidney and Liver Fibrosis Markers in Diet-Induced Obese Mice
Source: Antioxidants (Basel). 2022 Jan 5;11(1):120. doi: 10.3390/antiox11010120 (PMC8772794; doi:10.3390/antiox11010120)
Supplement: Supplementary file 1 [file antioxidants-11-00120-s001.zip]

Archive with 1 entries (1 files):
- antioxidants-1469506-supplementary.pdf
